# Supplementary material for: Does Habitat Variability Really Promote Metabolic Network Modularity?
Source: PLoS One. 2013 Apr 12;8(4):e61348. doi: 10.1371/journal.pone.0061348 (PMC3625173; doi:10.1371/journal.pone.0061348)
Supplement: Table S1 — List of bacterial species. This table includes the species name, Kyoto Encyclopedia of Genes and Genomes (KEGG) ID (see http://www.genome.jp/kegg/catalog/org_list.html), genome size, number of protein-encoding genes, habitat variability, oxygen requirements, growth temperature, and extent of horizontal gene transfer for each bacterium. In addition, it includes the following parameters from the latest and earlier versions of each bacterial metabolic network (compound network): modularity value Q, normalized modularity value Qm, number of nodes (metabolites), number of edges (substrate–product pairs), and number of new edges among nodes that existed in the earlier version. In the case of the latest version of metabolic networks, the modularity value Q SA in the largest connected component calculated using the simulated annealing-based method and the modularity value Q Entire in the entire networks calculated using the fast greedy algorithm are also provided. In addition to this, this table also includes the network parameters of enzymatic networks: Q, Q m, number of nodes (enzymes), and number of edges (presence of shared metabolites). (XLS) [file pone.0061348.s002.xls]

## Sheet: dataset
KEGG_ID	Genome size	#Proteins	Habitat variability	Oxygen	Temperature	Extent of HGT	Compound networks											Enzymatic networks
							Latest version						Earlier version				#New edges among nodes that already existed in the earlier version	Latest version				Earlier version
							Q	Q_SA	Q_Entire	Qm	#Nodes	#Edges	Q	Qm	#Nodes	#Edges		Q	Qm	#Nodes	#Edges	Q	Qm	#Nodes	#Edges
mle	3268203	1605	1	Aerobic	Mesophilic	9.3	0.79216	0.79667	0.837163	0.327055	448	584	0.840332	0.395281	330	388	60	0.574742	0.435616	292	1043	0.723716	0.547567	238	493
mga	1012800	763	1	Facultative	Mesophilic		0.77981	0.777503	0.866478	0.327849	125	145	0.745502	0.286306	80	91	5
mge	580076	475	1	Facultative	Mesophilic	1.9	0.785576	0.778802	0.876549	0.352656	120	138	0.733974	0.292422	69	78	5	0.597005	0.48188	32	48	0.663797	0.579216	42	66
mpe	1358633	1037	1	Facultative	Mesophilic	6.8	0.802458	0.795598	0.879279	0.320971	187	218	0.756818	0.236634	98	110	9	0.682694	0.483686	103	189	0.667612	0.553499	67	121
mpu	963879	782	1	Facultative	Mesophilic	6.1	0.792261	0.78738	0.861613	0.390284	146	175	0.7633	0.402169	86	100	8	0.695802	0.610939	76	135	0.639423	0.514548	55	104
sag	2160267	2124	1	Facultative	Mesophilic	11.5	0.802415	0.807533	0.841212	0.429745	417	560	0.830389	0.474104	282	345	52	0.593819	0.425162	266	842	0.686581	0.530006	197	458
san	2211485	2094	1	Facultative	Mesophilic	10.8	0.801469	0.805921	0.833217	0.424376	423	568	0.831527	0.484596	285	350	52	0.594365	0.426814	270	871	0.688733	0.545975	200	468
spg	1900521	1865	1	Facultative	Mesophilic	16.9	0.812557	0.816441	0.844859	0.458851	401	526	0.841136	0.538311	262	318	44	0.612442	0.476397	231	722	0.70842	0.598139	175	398
spm	1895017	1839	1	Facultative	Mesophilic	17.8	0.811583	0.814353	0.841878	0.448618	401	527	0.834033	0.505543	262	319	44	0.612523	0.469292	232	727	0.708193	0.600047	176	404
sps	1894275	1859	1	Facultative	Mesophilic	12.3	0.813941	0.81264	0.841505	0.453985	401	525	0.838559	0.519687	262	317	44	0.615404	0.479581	230	711	0.715652	0.607565	174	387
spy	1852441	1696	1	Facultative	Mesophilic	11.4	0.813732	0.820553	0.852867	0.422838	394	505	0.8423	0.51927	252	300	41	0.639353	0.508792	226	678	0.708278	0.572471	171	373
uur	751719	614	1	Facultative	Mesophilic	1.6	0.709033	0.701123	0.874822	0.16231	78	91	0.684628	0.186846	49	55	2	0.480969	0.226707	23	34	0.600498	0.378558	33	47
rba	7145576	7325	1	Aerobic	Mesophilic		0.786448	0.790682	0.846455	0.357736	525	709	0.839568	0.440568	366	444	67
bpa	4773551	4185	1	Aerobic	Mesophilic		0.799146	0.801156	0.836923	0.321815	620	813	0.853237	0.420492	438	518	86
bpe	4086189	3436	1	Aerobic	Mesophilic		0.80534	0.80327	0.840173	0.358904	595	780	0.860502	0.476529	424	500	79
xfa	2731750	2832	1	Aerobic	Mesophilic	20.7	0.797035	0.798931	0.825549	0.31125	491	635	0.847541	0.395615	343	396	58	0.575535	0.425929	321	1064	0.76546	0.617715	251	484
xft	2521148	2036	1	Aerobic	Mesophilic	13.2	0.794544	0.797877	0.826268	0.305434	492	636	0.847347	0.401051	344	397	58	0.569075	0.407998	321	1064	0.767348	0.621626	252	485
bab	618379	507	1	unknown	Mesophilic	1.4	0.803111	0.811267	0.847636	0.274346	263	312	0.778704	0.239997	109	121	15	0.65315	0.502541	134	284	0.700116	0.472267	73	106
bas	641454	546	1	unknown	Mesophilic	2.9	0.807188	0.812988	0.854532	0.323786	265	320	0.811126	0.375845	132	144	17	0.57033	0.302072	144	324	0.678111	0.43955	73	111
bfl	705557	583	1	unknown	Mesophilic		0.807664	0.806553	0.82196	0.392482	355	452	0.814623	0.416625	200	238	28
buc	655725	574	1	unknown	Mesophilic	0.5	0.785784	0.797379	0.837758	0.251916	280	345	0.825845	0.331216	165	181	24	0.620756	0.442074	157	367	0.771211	0.530556	117	160
cca	1181356	1005	1	unknown	Mesophilic		0.827772	0.829715	0.867168	0.403117	266	316	0.786674	0.335762	124	142	8
cmu	1080451	910	1	unknown	Mesophilic		0.822186	0.822817	0.868759	0.405036	245	291	0.779923	0.290958	122	140	8
cpa	1229853	1112	1	unknown	Mesophilic		0.818769	0.826832	0.873419	0.373983	246	292	0.783633	0.337819	120	138	8
cpj	1226565	1069	1	unknown	Mesophilic	6.3	0.823821	0.828463	0.872597	0.415331	248	295	0.779923	0.290827	122	140	8	0.671098	0.43832	132	236	0.7304	0.524845	83	125
cpn	1230230	1052	1	unknown	Mesophilic	5.6	0.818004	0.828787	0.87086	0.387492	248	294	0.779923	0.291148	122	140	8	0.67431	0.44761	131	234	0.7304	0.524746	83	125
ctr	1042519	895	1	unknown	Mesophilic	4.7	0.817154	0.821735	0.869262	0.379186	246	294	0.774343	0.341855	113	131	7	0.69168	0.480907	129	232	0.711154	0.52932	69	107
mpn	816394	688	1	unknown	unknown		0.755423	0.75327	0.886668	0.285223	97	113	0.69375	0.208633	53	60	4
rco	1268755	1374	1	unknown	unknown		0.793376	0.799575	0.859136	0.331985	218	262	0.739876	0.107873	93	104	5
rpr	1111523	835	1	unknown	unknown	4.2	0.803165	0.808102	0.871226	0.347451	213	254	0.736497	0.14189	91	103	4	0.634125	0.462027	102	199	0.607458	0.256927	45	63
tpa	1138011	1036	1	unknown	unknown	10.1	0.775827	0.781337	0.840469	0.354047	173	213	0.730546	0.337042	74	87	5	0.623826	0.546942	86	188	0.632222	0.5422	49	90
twh	927303	808	1	unknown	unknown	7.4	0.804021	0.819009	0.845668	0.313053	295	358	0.831223	0.354246	170	186	24	0.641717	0.406241	171	370	0.780845	0.645823	107	165
tws	925938	783	1	unknown	unknown	5.4	0.804021	0.815408	0.843998	0.312995	295	358	0.831223	0.35425	170	186	24	0.648563	0.435051	170	369	0.780246	0.64633	106	164
wbr	703004	617	1	unknown	unknown	4.9	0.807157	0.806948	0.840881	0.360889	326	406	0.849271	0.442725	214	236	27	0.632613	0.428995	198	460	0.766879	0.540913	143	216
tte	2689445	2588	2	Anaerobic	Hyperthermophilic	15.3	0.795297	0.814947	0.833938	0.319347	480	623	0.856355	0.47539	341	398	66	0.592483	0.488263	310	1192	0.760797	0.654843	249	523
cte	2154946	2245	2	Anaerobic	Thermophilic	24.1	0.80716	0.813541	0.837529	0.363832	487	630	0.855259	0.473213	340	394	62	0.580575	0.42228	314	1070	0.751353	0.583874	240	471
aae	1590791	1560	2	Aerobic	Hyperthermophilic	8.2	0.804612	0.809063	0.834497	0.281776	442	550	0.842757	0.407682	278	318	41	0.593368	0.449428	285	908	0.759709	0.584853	217	401
tma	1860725	1858	2	Anaerobic	Hyperthermophilic	7.8	0.784733	0.795803	0.825996	0.328918	448	597	0.842938	0.431336	338	399	73	0.555547	0.389837	278	972	0.713582	0.523125	229	478
tel	2593857	2476	2	unknown	Thermophilic		0.816913	0.818014	0.840713	0.327168	541	675	0.843278	0.390665	340	393	52
ccr	4016947	3737	3	Aerobic	Mesophilic	16.1	0.802287	0.802341	0.84423	0.349935	647	850	0.856554	0.438502	469	554	85	0.607518	0.501551	414	1703	0.725476	0.560677	348	822
pma	1751080	1883	3	unknown	Mesophilic	12.1	0.819249	0.814867	0.83748	0.366738	541	686	0.839888	0.386395	335	392	58	0.581997	0.438743	322	1105	0.729917	0.554528	225	463
syn	3947019	3575	3	unknown	Mesophilic		0.8209	0.817677	0.849237	0.35528	583	733	0.848615	0.430415	358	416	56
syw	2434428	2519	3	unknown	Mesophilic	13	0.81138	0.813255	0.832377	0.339233	576	735	0.837751	0.39513	363	428	61	0.567734	0.395804	360	1231	0.716753	0.513158	256	518
fnu	2174500	2063	4	Anaerobic	Mesophilic	6.7	0.802492	0.808451	0.836168	0.298548	477	604	0.844504	0.357445	292	330	39	0.63249	0.491657	271	815	0.735427	0.597828	202	403
blo	2260266	1729	4	Anaerobic	Mesophilic	22.5	0.79573	0.790958	0.828473	0.395632	418	551	0.832884	0.443286	304	365	55	0.558177	0.428392	257	964	0.718893	0.572261	208	433
mbo	4345492	3918	4	Aerobic	Mesophilic		0.800183	0.809725	0.838146	0.339024	676	896	0.848852	0.440908	448	538	88
mtc	4403837	4189	4	Aerobic	Mesophilic	12.2	0.797299	0.809949	0.83666	0.328521	660	876	0.848188	0.428464	445	532	88	0.522097	0.401571	407	1903	0.689902	0.558065	315	822
mtu	4411532	4003	4	Aerobic	Mesophilic	11.3	0.801312	0.810137	0.841665	0.344668	671	891	0.850376	0.448422	449	539	88	0.525254	0.402682	414	1985	0.698618	0.57818	320	844
bth	6293399	4816	4	Anaerobic	Mesophilic	18.4	0.795925	0.797758	0.81925	0.343808	557	742	0.856234	0.479416	420	505	73	0.602682	0.489138	365	1456	0.716662	0.556714	295	703
lpl	3348624	3108	4	Facultative	Mesophilic	10.3	0.793578	0.802357	0.82933	0.354054	498	662	0.846697	0.500127	339	408	71	0.568946	0.430587	332	1273	0.733101	0.601454	258	598
sam	2820462	2624	4	Facultative	Mesophilic	14.6	0.794441	0.809408	0.815015	0.323993	601	792	0.845806	0.494292	385	470	71	0.61274	0.511168	358	1439	0.720122	0.584416	278	672
sau	2839469	2614	4	Facultative	Mesophilic	11.3	0.794441	0.808821	0.816574	0.323883	601	792	0.845806	0.494304	385	470	71	0.61274	0.511186	358	1439	0.720122	0.584541	278	672
sav	2903636	2730	4	Facultative	Mesophilic	12.5	0.79728	0.807262	0.817628	0.34206	601	793	0.847219	0.505472	385	471	71	0.590421	0.462701	359	1443	0.720689	0.579582	279	676
sep	2564615	2482	4	Facultative	Mesophilic	10.3	0.799832	0.813161	0.828674	0.386144	558	747	0.846085	0.527586	369	452	72	0.599634	0.499958	347	1422	0.735812	0.628823	272	667
smu	2032925	1960	4	Facultative	Mesophilic	13.2	0.8091	0.807276	0.825078	0.412252	481	631	0.835302	0.463582	306	369	50	0.608119	0.487275	297	1008	0.760518	0.635335	224	456
spn	2160842	2105	4	Facultative	Mesophilic	17.9	0.809887	0.807522	0.829915	0.405999	490	646	0.842612	0.487584	327	395	57	0.598213	0.410256	287	856	0.727447	0.574072	219	450
spr	2038615	2042	4	Facultative	Mesophilic	16.5	0.813026	0.817906	0.83371	0.416187	499	657	0.843727	0.489536	326	395	58	0.608209	0.449992	299	915	0.722515	0.5815	228	479
bbr	5339179	4994	4	Aerobic	Mesophilic		0.798073	0.799034	0.836853	0.328569	652	860	0.851461	0.441507	452	541	90
bja	9105828	8317	4	Aerobic	Mesophilic	23.2	0.810235	0.806054	0.850435	0.357818	783	1032	0.847876	0.417759	530	640	98	0.586206	0.489219	551	2624	0.715454	0.584578	443	1255
bme	3294931	3198	4	Aerobic	Mesophilic	15.4	0.797864	0.807933	0.841019	0.324902	679	896	0.853321	0.453652	462	554	91	0.580481	0.469708	451	2034	0.696919	0.531877	371	967
bms	3315175	3271	4	Aerobic	Mesophilic	18.5	0.807826	0.810761	0.839016	0.37835	644	852	0.86132	0.452948	475	558	91	0.551316	0.410685	416	1705	0.727599	0.561117	355	848
ecc	5231428	5369	4	Facultative	Mesophilic	21.4	0.78227	0.795646	0.802573	0.365127	768	1088	0.845007	0.460562	591	740	130	0.613065	0.53223	574	2915	0.71051	0.601883	482	1502
ece	5620522	5397	4	Facultative	Mesophilic	18.8	0.782981	0.790377	0.807801	0.359135	776	1101	0.842528	0.456777	589	743	133	0.569526	0.464237	576	2895	0.6964	0.581275	481	1495
ecj	4646332	4217	4	Facultative	Mesophilic	17.6	0.78415	0.794302	0.80551	0.354763	787	1108	0.844689	0.451268	602	753	131	0.590165	0.493416	591	2952	0.689761	0.563766	494	1525
eco	4639675	4146	4	Facultative	Mesophilic	16.9	0.779813	0.796247	0.804029	0.332388	785	1106	0.844689	0.451243	602	753	131	0.587816	0.493633	589	2947	0.700226	0.586592	494	1525
ecs	5594477	5318	4	Facultative	Mesophilic		0.783646	0.796053	0.80654	0.366413	773	1097	0.841004	0.447852	588	741	133
hhe	1799146	1876	4	Aerobic	Mesophilic		0.800417	0.800348	0.825703	0.303791	452	573	0.840708	0.400023	307	356	46
hin	1830138	1657	4	Facultative	Mesophilic	9.9	0.792474	0.799007	0.821979	0.346196	505	671	0.835214	0.421088	327	393	52	0.604644	0.466729	319	1123	0.705302	0.564839	251	568
hpj	1643831	1488	4	Aerobic	Mesophilic	8.1	0.784152	0.797573	0.832229	0.264143	393	502	0.843262	0.458906	265	310	46	0.56547	0.326724	232	605	0.725196	0.490791	175	303
hpy	1667867	1573	4	Aerobic	Mesophilic	8.6	0.795252	0.799417	0.833879	0.316892	419	534	0.849552	0.47606	285	332	50	0.594164	0.398991	244	658	0.740313	0.542088	190	339
nma	2184406	1909	4	Aerobic	Mesophilic	17.4	0.799395	0.793378	0.825526	0.34166	513	670	0.846167	0.419934	375	440	71	0.543359	0.43364	322	1337	0.74402	0.595954	266	571
nme	2272360	2063	4	Aerobic	Mesophilic	21.9	0.798871	0.796618	0.822125	0.329378	515	669	0.848635	0.447638	374	437	71	0.545713	0.428647	321	1323	0.747878	0.606144	264	556
pmu	2257487	2012	4	Facultative	Mesophilic	10.6	0.798707	0.799866	0.82038	0.391358	563	768	0.842513	0.457019	371	449	70	0.559887	0.408138	370	1414	0.730724	0.590582	295	690
sfl	4828820	4439	4	Facultative	Mesophilic	15	0.792123	0.799167	0.814987	0.386712	730	1023	0.846434	0.441061	561	692	127	0.601456	0.504734	518	2351	0.709027	0.568216	436	1209
sfx	4599354	4060	4	Facultative	Mesophilic		0.785305	0.795002	0.809191	0.367415	728	1025	0.845649	0.452655	560	693	128
stm	4951371	4525	4	Facultative	Mesophilic	16.5	0.794097	0.799484	0.815321	0.366035	809	1121	0.851003	0.452637	608	748	126	0.598587	0.504174	579	2854	0.699183	0.5712	480	1441
stt	4791961	4313	4	Facultative	Mesophilic	16.9	0.784996	0.797943	0.813807	0.341136	768	1072	0.848918	0.452649	583	720	123	0.599675	0.51263	554	2778	0.697447	0.563004	462	1372
sty	5133713	4753	4	Facultative	Mesophilic	17.2	0.791111	0.801392	0.812279	0.374725	766	1069	0.849781	0.453366	581	716	124	0.608775	0.516933	547	2703	0.708894	0.572848	454	1321
vch	4033464	3834	4	Facultative	Mesophilic	16.7	0.783714	0.791077	0.800414	0.357569	677	943	0.846255	0.457151	518	639	107	0.517456	0.404908	464	2372	0.672073	0.539892	388	1117
vpa	5165770	4832	4	Facultative	Mesophilic	16.8	0.790281	0.795393	0.81044	0.368798	709	984	0.852694	0.455136	554	676	115	0.553192	0.444243	496	2581	0.684172	0.542653	420	1237
vvu	5126696	4433	4	Facultative	Mesophilic	13.6	0.789957	0.798399	0.810097	0.362184	715	989	0.852691	0.446812	561	682	118	0.525572	0.411143	495	2511	0.688477	0.541169	417	1198
xac	5274174	4427	4	Aerobic	Mesophilic		0.804199	0.813618	0.838887	0.334095	723	953	0.860636	0.47874	499	596	94
xcc	5076188	4179	4	Aerobic	Mesophilic	19.9	0.805696	0.81105	0.836218	0.343444	722	952	0.860644	0.476892	498	596	94	0.611199	0.488072	480	1919	0.703165	0.54873	386	982
bbu	1521208	1346	4	Aerobic	Mesophilic	4.3	0.778551	0.787864	0.911955	0.367749	90	101	0.697567	0.350693	36	39	2	0.69161	0.54808	56	84	0.533314	0.248593	28	41
lil	4698134	3702	4	Aerobic	Mesophilic	19.5	0.81668	0.822667	0.856031	0.34703	579	732	0.857979	0.401371	372	424	71	0.536831	0.351723	346	1242	0.739163	0.558202	263	532
cef	3219505	2994	5	Facultative	Mesophilic	19.7	0.799219	0.806829	0.840675	0.308539	565	736	0.847277	0.477768	372	451	69	0.578373	0.472414	359	1514	0.725816	0.625862	283	715
cgl	3309401	2993	5	Facultative	Mesophilic	18.4	0.802921	0.805698	0.84661	0.342177	565	735	0.841609	0.400587	373	444	74	0.595632	0.488106	384	1570	0.699067	0.583447	289	732
sco	9054847	8153	5	Aerobic	Mesophilic	16.8	0.798523	0.807718	0.834213	0.329421	737	979	0.846206	0.41248	514	622	92	0.570303	0.477455	479	2409	0.689489	0.56677	375	1053
sma	9119895	7676	5	Aerobic	Mesophilic		0.80625	0.813557	0.83565	0.380808	784	1059	0.849701	0.45344	521	637	91
ana	7211789	6129	5	Aerobic	Mesophilic		0.809424	0.809259	0.841147	0.332464	605	776	0.841257	0.413095	389	460	64
bha	4202352	4065	5	Facultative	Mesophilic	7.3	0.799201	0.804	0.829622	0.36246	669	900	0.844477	0.459138	462	568	86	0.530303	0.404165	435	2059	0.697597	0.553853	346	933
cac	4132880	3847	5	Anaerobic	Mesophilic	9.8	0.805455	0.811749	0.830256	0.413156	551	736	0.841868	0.424464	372	445	62	0.555398	0.422197	376	1474	0.718031	0.542483	290	658
cpe	3085740	2723	5	Anaerobic	Mesophilic	6	0.809309	0.812715	0.843124	0.412978	502	660	0.845724	0.472383	353	421	62	0.630907	0.501267	323	1028	0.686433	0.514221	250	566
ctc	2873333	2439	5	Anaerobic	Mesophilic	9.4	0.809879	0.819461	0.856785	0.340669	480	610	0.826171	0.331303	297	345	36	0.597005	0.472984	295	944	0.72789	0.602104	226	524
efa	3359974	3264	5	Facultative	Mesophilic	14.7	0.815268	0.819861	0.84564	0.416391	454	589	0.856102	0.54041	304	358	56	0.658113	0.532735	292	911	0.739236	0.631199	217	490
lin	3093113	3043	5	Facultative	Mesophilic	10.1	0.797403	0.807293	0.820448	0.363459	542	726	0.835675	0.44767	353	432	73	0.601354	0.513393	353	1522	0.727634	0.599882	271	653
lla	2365589	2321	5	Facultative	Mesophilic	12.7	0.796965	0.804534	0.822689	0.351439	487	640	0.847389	0.493249	336	402	59	0.590922	0.463181	306	1136	0.736143	0.596174	240	531
lmo	2944528	2846	5	Facultative	Mesophilic	9.6	0.796847	0.811572	0.817719	0.357501	562	752	0.838427	0.466283	369	452	74	0.60079	0.513104	363	1573	0.702925	0.559582	277	691
oih	3630528	3500	5	Aerobic	Mesophilic	8.4	0.80476	0.814487	0.828077	0.359838	625	823	0.829949	0.369654	414	502	71	0.549213	0.416108	396	1747	0.706984	0.578226	301	806
atu	5674258	5355	5	Aerobic	Mesophilic	16.5	0.803337	0.809744	0.833785	0.380928	745	1012	0.856027	0.426058	559	668	111	0.57881	0.448475	500	2136	0.703312	0.544578	410	1077
cbu	2032674	1847	5	Facultative	Mesophilic		0.794867	0.801738	0.838028	0.276395	430	541	0.839427	0.330947	307	349	45
cje	1641481	1623	5	Aerobic	Mesophilic	3.1	0.795358	0.799297	0.831582	0.293637	439	557	0.851271	0.421502	316	362	51	0.537595	0.351185	277	908	0.734055	0.515782	225	407
mlo	7596297	7272	5	Aerobic	Mesophilic	21.2	0.79754	0.808306	0.834945	0.353923	798	1084	0.855927	0.444275	594	720	113	0.56479	0.47048	536	2706	0.697297	0.560809	445	1273
neu	2812094	2461	5	Aerobic	Mesophilic		0.798622	0.799573	0.831899	0.32953	524	680	0.844057	0.405432	360	421	73
pae	6264404	5571	5	Aerobic	Mesophilic	10.7	0.807255	0.810199	0.831252	0.375661	766	1029	0.861454	0.477827	541	651	104	0.567909	0.45571	543	2630	0.708376	0.565569	443	1225
ppu	6181863	5350	5	Aerobic	Mesophilic		0.80254	0.809221	0.834783	0.325067	745	982	0.853058	0.427915	521	623	90
pst	6538260	5619	5	Aerobic	Mesophilic	17.9	0.798289	0.806584	0.828243	0.338384	741	992	0.85348	0.405813	534	635	108	0.57612	0.478408	518	2495	0.701988	0.561003	418	1110
rso	5810922	5113	5	Aerobic	Mesophilic	15.9	0.794575	0.803332	0.830748	0.33411	750	1006	0.845702	0.425758	537	657	102	0.527037	0.401005	507	2567	0.667676	0.506139	422	1184
sme	6691694	6218	5	Aerobic	Mesophilic	10.7	0.803909	0.806846	0.835475	0.394397	800	1091	0.846921	0.420009	581	713	113	0.576398	0.476426	532	2675	0.717081	0.595811	433	1231
son	5131416	4467	5	Facultative	Mesophilic	13.6	0.77689	0.788102	0.807808	0.307562	653	899	0.835522	0.400568	488	598	96	0.538146	0.415806	428	2105	0.67814	0.538057	360	1053
ype	4829855	4066	5	Facultative	Mesophilic	15.5	0.787806	0.794013	0.813999	0.336708	714	976	0.852687	0.430834	535	646	113	0.559987	0.4429	501	2310	0.703105	0.562444	416	1158
ypk	4701745	4164	5	Facultative	Mesophilic	16	0.788634	0.798629	0.812794	0.343866	718	986	0.85007	0.44158	522	635	109	0.596449	0.50412	503	2389	0.697387	0.551547	420	1168
dra	3284156	3167	6	Aerobic	Mesophilic	14.4	0.797407	0.800814	0.835456	0.379351	557	754	0.850999	0.490582	403	487	79	0.54925	0.420567	354	1537	0.733295	0.619257	282	726
bce	5427083	5255	6	Aerobic	Mesophilic		0.789351	0.799052	0.814962	0.330718	693	941	0.847463	0.469899	474	584	92
bsu	4215606	4176	6	Facultative	Mesophilic	11	0.793289	0.803031	0.822837	0.321988	686	921	0.846135	0.429762	481	584	94	0.586856	0.47766	451	1901	0.725899	0.583134	355	868
aau	5226648	4588		Aerobic	Mesophilic		0.794373	0.800849	0.830964	0.327273	690	925	0.833143	0.399567	487	600	88
ace	2443540	2157		Aerobic	Thermophilic		0.790287	0.798855	0.837386	0.243674	489	620	0.837306	0.319447	347	399	54
bad	2089645	1632		Anaerobic	Mesophilic		0.794532	0.796057	0.830223	0.3657	419	547	0.834096	0.432978	286	337	54
cdi	2488635	2272		Aerobic	Mesophilic		0.805636	0.812297	0.840583	0.398608	517	679	0.849972	0.426784	355	415	72
cgb	3282708	3057		Facultative	Mesophilic	18.4	0.802094	0.807116	0.847681	0.335464	567	735	0.843085	0.418692	373	445	71	0.603606	0.503047	384	1538	0.698646	0.557797	288	697
cjk	2476822	2120		Facultative	Mesophilic		0.778355	0.789273	0.827662	0.328438	459	621	0.838027	0.447997	325	393	72
cmi	3395237	3078		Aerobic	Mesophilic		0.796497	0.801833	0.824404	0.351374	577	771	0.843205	0.484751	378	462	75
fra	5433628	4499		Aerobic	Mesophilic		0.793708	0.798036	0.834736	0.307992	601	785	0.849346	0.397783	420	492	78
lxx	2584158	2030		Aerobic	Mesophilic		0.782244	0.793105	0.829751	0.267782	464	602	0.841769	0.44642	310	366	58
mav	5475491	5120		Aerobic	Mesophilic		0.800681	0.804286	0.841801	0.332739	695	920	0.842616	0.415776	450	543	85
mbb	4374522	3949		Aerobic	Mesophilic		0.800183	0.811905	0.838686	0.33908	676	896	0.848852	0.440791	448	538	88
mpa	4829781	4350		Aerobic	Mesophilic		0.795242	0.804121	0.831264	0.317856	672	890	0.83902	0.394188	441	531	82
msm	6988209	6717		Aerobic	Mesophilic		0.800169	0.808903	0.842549	0.327025	784	1038	0.844643	0.449743	514	634	89
mtf	4424435	3941		Aerobic	Mesophilic		0.804656	0.81069	0.844436	0.371102	626	834	0.844672	0.463808	410	498	80
mul	5805761	4241		Aerobic	Mesophilic		0.799759	0.813498	0.843204	0.339849	666	882	0.850544	0.467407	448	541	78
nca	5293685	4909		Aerobic	Mesophilic		0.790472	0.799597	0.831739	0.346446	651	882	0.848789	0.469388	472	575	86
nfa	6292344	5934		Aerobic	Mesophilic		0.805904	0.811253	0.854719	0.34812	672	885	0.853502	0.431372	461	548	87
pac	2560265	2297		Anaerobic	Mesophilic		0.802716	0.815374	0.845565	0.349262	527	689	0.850331	0.517994	337	405	58
rha	9702737	9145		Aerobic	Mesophilic		0.808019	0.813666	0.842717	0.373651	843	1130	0.851537	0.465397	546	670	110
rsa	3155250	3507		Facultative	Mesophilic		0.782038	0.793595	0.81474	0.306179	597	803	0.834672	0.368175	440	530	77
rxy	3225748	3140		Aerobic	Thermophilic		0.807686	0.814466	0.837736	0.319632	642	826	0.848968	0.439687	424	507	63
sen	8212805	7197		Aerobic	Mesophilic		0.798014	0.813742	0.841402	0.302052	825	1090	0.853219	0.436902	543	656	106
tfu	3642249	3087		Aerobic	Thermophilic		0.803367	0.812563	0.8405	0.364046	592	781	0.835655	0.394518	386	465	75
bfs	5241700	4231		Anaerobic	Mesophilic		0.796508	0.801376	0.817845	0.333857	567	750	0.858727	0.515827	414	496	74
chu	4433218	3785		Aerobic	Mesophilic		0.807373	0.808976	0.841681	0.307925	560	710	0.861035	0.433571	389	447	67
fps	2861988	2412		Aerobic	Psychrophilic		0.79116	0.803882	0.818771	0.271778	530	682	0.853056	0.431382	370	431	71
gfo	3798465	3584		Aerobic	Mesophilic		0.801681	0.803589	0.827939	0.31131	630	811	0.85193	0.399009	436	509	74
pgi	2343476	1909		Anaerobic	Mesophilic		0.810613	0.810607	0.835507	0.366182	405	510	0.849687	0.530219	257	301	41
sru	3587328	2833		Aerobic	Mesophilic		0.797263	0.802025	0.845653	0.305861	550	714	0.845661	0.416945	379	448	61
cya	2932766	2760		Facultative	Thermophilic		0.816409	0.816901	0.844306	0.355395	545	692	0.849758	0.44857	346	405	56
cyb	3046682	2862		Facultative	Thermophilic		0.814729	0.813158	0.84052	0.360013	553	706	0.848436	0.433673	353	414	58
dge	3247018	3054		Aerobic	Mesophilic		0.789056	0.801214	0.824083	0.353314	604	828	0.843141	0.450854	442	545	87
tth	2127482	2210		Aerobic	Thermophilic		0.79819	0.799662	0.826509	0.356918	582	772	0.835832	0.403717	393	477	68
ttj	2116056	2235		Aerobic	Thermophilic		0.785576	0.798945	0.823463	0.286423	593	783	0.83998	0.383167	418	500	74
ayw	723970	693		Aerobic	Mesophilic		0.756239	0.744511	0.886199	0.38695	65	73	0.649324	0.329112	28	31	0
ban	5227293	5328		Facultative	Mesophilic		0.795729	0.800171	0.82958	0.37726	680	931	0.84501	0.465246	464	577	93
bar	5503926	5484		Facultative	Mesophilic		0.793271	0.80068	0.825393	0.379991	689	944	0.849199	0.477074	474	587	98
bat	5228663	5289		Facultative	Mesophilic		0.794884	0.801444	0.824311	0.375893	682	935	0.844979	0.466458	466	580	94
bay	3918589	3693		Aerobic	Mesophilic		0.800279	0.800883	0.821603	0.38048	675	917	0.844242	0.436652	480	588	96
bcz	5843235	5641		Aerobic	Mesophilic		0.793585	0.801287	0.81758	0.353841	726	992	0.855048	0.494741	521	642	102
bld	4222645	4192		Facultative	Mesophilic		0.792725	0.803702	0.820934	0.320363	714	960	0.838823	0.416079	478	586	96
bli	4222597	4173		Facultative	Mesophilic		0.791745	0.798168	0.821158	0.331419	691	937	0.839946	0.432534	476	585	96
bpu	3704465	3679		Aerobic	Mesophilic		0.803717	0.804821	0.833797	0.392876	651	882	0.83943	0.426927	434	530	91
btk	5314794	5197		Facultative	Mesophilic		0.794018	0.800448	0.826781	0.370155	699	958	0.851029	0.464495	503	617	101
btl	5313030	4798		Facultative	Mesophilic		0.793416	0.801112	0.822192	0.353692	721	982	0.853289	0.477305	514	630	102
cbf	4012918	3655		Anaerobic	Mesophilic		0.805725	0.813762	0.839837	0.388902	513	674	0.851209	0.469416	358	424	59
cbo	3903260	3590		Anaerobic	Mesophilic		0.809575	0.820926	0.839479	0.41683	511	676	0.848949	0.459009	357	425	60
cdf	4298133	3739		Anaerobic	Mesophilic		0.808644	0.810296	0.834616	0.371531	556	720	0.840969	0.346532	363	418	63
chy	2401520	2620		Anaerobic	Hyperthermophilic		0.80172	0.806394	0.836642	0.307347	477	608	0.846322	0.397808	329	379	58
cpf	3256683	2876		Anaerobic	Mesophilic		0.80572	0.816249	0.836797	0.399514	514	680	0.856485	0.509493	365	433	65
cpr	2921996	2566		Anaerobic	Mesophilic		0.811363	0.811051	0.838439	0.406546	481	629	0.854738	0.486669	341	400	63
drm	3608104	3276		Anaerobic	Mesophilic		0.812398	0.814588	0.835427	0.332667	527	665	0.850941	0.383383	351	398	60
dsy	5727534	5060		Anaerobic	Mesophilic		0.782088	0.796873	0.817634	0.28963	571	763	0.83367	0.409071	376	458	71
gka	3592666	3539		Aerobic	Thermophilic		0.804376	0.805362	0.827649	0.389533	677	913	0.847334	0.446082	488	591	98
lac	1993560	1864		Facultative	Mesophilic		0.793369	0.798604	0.843623	0.388092	312	404	0.817117	0.343973	210	241	43
lbr	2340228	2218		Facultative	Mesophilic		0.826084	0.825277	0.864164	0.468397	400	512	0.822593	0.388396	237	279	30
lbu	1856951	1715		Facultative	Mesophilic		0.828038	0.828249	0.858805	0.462877	324	398	0.839336	0.42476	198	221	29
lca	2924325	2768		Facultative	Mesophilic		0.816071	0.819746	0.846354	0.435585	460	601	0.834767	0.463864	288	346	48
ldb	1864998	1529		Facultative	Mesophilic		0.822873	0.828092	0.861857	0.441654	315	392	0.822684	0.426964	173	198	25
lga	1894360	1755		Facultative	Mesophilic		0.832437	0.834724	0.873553	0.493101	307	377	0.81623	0.375271	173	198	32
ljo	1992676	1821		Facultative	Mesophilic		0.817655	0.817049	0.862047	0.452225	305	382	0.815569	0.358355	190	219	37
llc	2598348	2504		Facultative	Mesophilic		0.81486	0.815475	0.83844	0.400742	491	636	0.853388	0.481867	334	392	58
llm	2529478	2434		Facultative	Mesophilic		0.798455	0.811599	0.831526	0.366159	507	673	0.846074	0.525833	334	406	59
lme	2075763	2005		Facultative	Mesophilic		0.819879	0.825414	0.846644	0.42155	461	593	0.845752	0.456388	307	360	53
lmf	2905187	2821		Facultative	Mesophilic		0.797264	0.806263	0.820915	0.364966	557	748	0.839671	0.474536	364	446	73
lsa	1884661	1879		Facultative	Mesophilic		0.827586	0.825725	0.860026	0.502683	396	510	0.833177	0.46296	245	288	41
lsl	2133977	2013		Facultative	Mesophilic		0.80812	0.808681	0.844109	0.42744	413	538	0.831285	0.411236	263	310	51
lwe	2814130	2774		Facultative	Mesophilic		0.801919	0.802634	0.814395	0.389228	540	727	0.837153	0.489378	344	422	70
mcp	1010023	812		Facultative	Mesophilic		0.805501	0.805108	0.865623	0.363798	167	192	0.721939	0.242347	73	84	4
mfl	793224	682		Facultative	Mesophilic		0.795189	0.786106	0.854481	0.421112	161	197	0.746696	0.307359	92	109	8
mhj	897405	657		Facultative	Mesophilic		0.765138	0.76184	0.868384	0.272499	116	136	0.735025	0.285739	71	81	6
mhp	920079	657		Facultative	Mesophilic		0.764414	0.753282	0.867948	0.308343	116	138	0.735025	0.286695	71	81	6
mhy	892758	691		Facultative	Mesophilic		0.753001	0.741782	0.868256	0.284227	113	136	0.730562	0.327475	67	77	6
mmo	777079	633		Facultative	Mesophilic		0.800277	0.791849	0.860794	0.459568	172	214	0.804149	0.445591	116	132	11
mmy	1211703	1017		Facultative	Mesophilic		0.819025	0.814359	0.868415	0.394342	199	231	0.764346	0.347011	94	107	6
mta	2628784	2463		Anaerobic	Thermophilic		0.805962	0.811454	0.834165	0.357575	472	607	0.853695	0.497723	332	385	58
ooe	1780517	1691		Facultative	Mesophilic		0.822333	0.822991	0.860488	0.406845	352	429	0.823947	0.337916	223	253	31
poy	853092	749		Aerobic	Mesophilic		0.767682	0.760554	0.877155	0.390826	75	85	0.645556	0.295326	27	30	0
ppe	1832387	1755		Facultative	Mesophilic		0.832495	0.829393	0.855972	0.425678	362	442	0.824512	0.349698	200	221	25
saa	2917469	2604		Facultative	Mesophilic		0.794837	0.8069	0.821291	0.322824	618	814	0.847223	0.509866	390	476	73
sab	2742531	2509		Facultative	Mesophilic		0.789545	0.80029	0.815414	0.347171	602	815	0.845655	0.487305	402	495	80
sac	2813862	2615		Facultative	Mesophilic		0.799166	0.808712	0.813372	0.346068	589	778	0.845443	0.493466	384	469	71
sah	2936936	2780		Facultative	Mesophilic		0.795693	0.807419	0.82425	0.354323	585	780	0.845837	0.494956	385	470	76
saj	2937129	2726		Facultative	Mesophilic		0.794101	0.805352	0.815377	0.338133	588	783	0.845837	0.494467	385	470	76
sak	2127839	1996		Facultative	Mesophilic		0.802931	0.811947	0.839162	0.418344	458	615	0.836723	0.46178	323	393	59
sao	2821361	2891		Facultative	Mesophilic		0.794826	0.81546	0.817084	0.309877	591	770	0.852037	0.498721	381	457	70
sar	2902619	2650		Facultative	Mesophilic		0.793139	0.806097	0.814261	0.313365	595	783	0.842367	0.478358	373	455	67
sas	2820454	2590		Facultative	Mesophilic		0.793043	0.79619	0.822042	0.332048	588	777	0.843669	0.482889	375	457	71
sax	2903081	2693		Facultative	Mesophilic		0.804662	0.805347	0.818221	0.373079	572	750	0.840786	0.452877	374	454	69
ser	2643840	2525		Facultative	Mesophilic		0.802473	0.811413	0.826369	0.386693	560	747	0.844537	0.517658	367	449	72
sgo	2196662	2051		Facultative	Mesophilic		0.810701	0.815269	0.834353	0.414495	481	629	0.854668	0.532105	322	381	61
sha	2697861	2692		Facultative	Mesophilic		0.794795	0.80696	0.827831	0.350705	549	730	0.839336	0.465932	361	438	71
spa	1899877	1886		Facultative	Mesophilic		0.809532	0.812275	0.844406	0.435947	420	552	0.835317	0.495682	274	336	44
spb	1897573	1894		Facultative	Mesophilic		0.813764	0.816667	0.846692	0.428007	431	562	0.834954	0.487724	275	336	44
spd	2046115	1914		Facultative	Mesophilic		0.806693	0.812998	0.832217	0.395745	494	653	0.842914	0.528768	322	392	59
spf	1841271	1745		Facultative	Mesophilic		0.81617	0.819675	0.842401	0.430948	404	520	0.832792	0.493245	250	302	40
sph	1928252	1986		Facultative	Mesophilic		0.81161	0.817001	0.84738	0.430364	428	560	0.835848	0.492644	278	340	44
spi	1937111	1978		Facultative	Mesophilic		0.810721	0.81585	0.843872	0.425257	429	561	0.836596	0.497511	277	339	44
spj	1860355	1898		Facultative	Mesophilic		0.808666	0.812636	0.846168	0.408508	423	554	0.8396	0.520238	276	337	44
spk	1836467	1877		Facultative	Mesophilic		0.812889	0.815993	0.840828	0.424274	420	549	0.838972	0.528156	271	330	44
spz	1838554	1865		Facultative	Mesophilic		0.812604	0.818156	0.84379	0.418797	432	564	0.836596	0.497789	277	339	44
ssa	2388435	2270		Facultative	Mesophilic		0.80701	0.813664	0.833087	0.388492	540	715	0.841073	0.477668	352	427	67
ssp	2577899	2514		Aerobic	Mesophilic		0.799439	0.815037	0.823836	0.333741	600	787	0.845154	0.472744	388	469	74
ssu	2096309	2186		Facultative	Mesophilic		0.794556	0.802754	0.831516	0.381673	461	624	0.816444	0.459272	297	375	48
stc	1796226	1915		Anaerobic	Thermophilic		0.800965	0.80286	0.829731	0.390738	428	567	0.84318	0.53316	289	350	52
ste	1864178	1715		Facultative	Mesophilic		0.813294	0.810735	0.83092	0.447552	424	556	0.836748	0.474998	269	324	42
sth	3566135	3337		Aerobic	Thermophilic		0.779908	0.785039	0.81548	0.290343	528	703	0.839844	0.465648	349	426	69
stl	1796846	1888		Anaerobic	Thermophilic		0.800965	0.801822	0.829731	0.390688	428	567	0.84318	0.533252	289	350	52
cau	5258541	3853		Anaerobic	Thermophilic		0.800829	0.814141	0.835274	0.315995	649	852	0.841367	0.45405	403	493	65
deh	1395502	1458		Anaerobic	Mesophilic		0.796897	0.79605	0.835722	0.26849	316	385	0.821059	0.275637	184	203	26
det	1469720	1580		Anaerobic	Mesophilic		0.792852	0.795085	0.836871	0.244369	307	372	0.818475	0.227497	183	200	26
cch	2572079	1999		Anaerobic	Mesophilic		0.80433	0.809633	0.837048	0.365692	471	612	0.846265	0.425395	337	395	60
cph	3133902	2650		Facultative	Mesophilic		0.810761	0.810504	0.834473	0.380877	502	654	0.847136	0.430155	351	415	62
plt	2364842	2083		Anaerobic	Mesophilic		0.803131	0.810611	0.829119	0.378707	482	634	0.849646	0.465607	343	408	61
tle	2135342	2040		Anaerobic	Hyperthermophilic		0.789394	0.796914	0.825005	0.322333	429	562	0.845901	0.450176	313	366	58
aav	5352772	4709		Aerobic	Mesophilic		0.799555	0.798939	0.83085	0.329643	669	878	0.850038	0.374823	489	574	89
abo	3120143	2755		Aerobic	Mesophilic		0.801345	0.802985	0.839353	0.302042	610	786	0.850893	0.4247	404	473	69
abu	2341251	2259		Aerobic	Mesophilic		0.788062	0.788662	0.821415	0.280108	481	621	0.842556	0.444016	333	392	55
aci	3598621	3307		Aerobic	Mesophilic		0.790824	0.805801	0.837088	0.295743	663	876	0.860427	0.43345	500	588	98
acr	3963080	3559		Aerobic	Mesophilic		0.790293	0.796875	0.827377	0.316838	644	864	0.847586	0.421317	477	573	82
ade	5013479	4346		Facultative	Mesophilic		0.784472	0.788922	0.812635	0.32189	603	811	0.844818	0.443135	425	518	84
aha	4744448	4121		Facultative	Mesophilic		0.790424	0.800728	0.814304	0.379892	728	1017	0.843491	0.429911	553	683	115
ajs	4585154	4155		Aerobic	Mesophilic		0.804811	0.801781	0.842358	0.324877	630	816	0.85497	0.437421	447	527	82
aph	1471282	1264		Aerobic	Mesophilic		0.809547	0.813117	0.857001	0.389488	255	310	0.808648	0.363366	163	186	12
apl	2274482	2013		Facultative	Mesophilic		0.792418	0.797904	0.810058	0.315631	589	779	0.831971	0.385505	368	443	60
azo	4376040	3989		Aerobic	Mesophilic		0.811835	0.813536	0.851004	0.319685	739	949	0.86066	0.430216	475	556	85
bam	7528567	6610		Facultative	Mesophilic		0.798265	0.806054	0.830218	0.307626	816	1082	0.849459	0.383111	566	676	105
bba	3782950	3586		Aerobic	Mesophilic		0.790643	0.80188	0.845575	0.314004	482	628	0.83661	0.411934	322	382	55
bbk	1445021	1283		Aerobic	Mesophilic		0.801891	0.811036	0.849433	0.340866	345	434	0.843437	0.449706	235	268	37
bbt	8493513	7621		Aerobic	Mesophilic		0.803597	0.806451	0.849611	0.307176	817	1068	0.851948	0.392025	548	651	99
bhe	1931047	1488		Aerobic	Mesophilic		0.809823	0.816816	0.849092	0.388292	373	476	0.848717	0.482766	269	312	40
bmb	3286445	3084		Facultative	Mesophilic		0.808012	0.809638	0.844331	0.383527	612	808	0.850243	0.424118	435	518	84
bmf	3278307	3034		Facultative	Mesophilic		0.803378	0.812878	0.845571	0.340315	673	882	0.857046	0.425924	479	564	89
bov	3275590	2890		Facultative	Mesophilic		0.811133	0.812837	0.839166	0.372675	639	841	0.859755	0.441569	460	539	89
bpd	7040403	7116		Aerobic	Mesophilic		0.798885	0.808585	0.834987	0.312612	839	1111	0.856816	0.420806	592	705	108
bpl	7089249	7174		Aerobic	Mesophilic		0.800431	0.806161	0.833871	0.320228	852	1131	0.858501	0.433995	598	715	109
bpm	7308054	6344		Aerobic	Mesophilic		0.796187	0.804691	0.831561	0.307499	862	1150	0.860718	0.474153	597	720	110
bps	7247547	5728		Aerobic	Mesophilic		0.801097	0.810541	0.830771	0.327242	846	1124	0.858807	0.436646	597	714	108
bpt	5287950	5027		Anaerobic	Mesophilic		0.787587	0.788181	0.831141	0.296828	661	876	0.846699	0.378579	479	567	90
bqu	1581384	1142		Aerobic	Mesophilic		0.801464	0.811097	0.850248	0.363616	343	434	0.845124	0.439954	243	277	37
bte	6723972	5632		Aerobic	Mesophilic		0.796721	0.803006	0.829345	0.312219	842	1122	0.85084	0.419722	586	708	108
btr	2642404	2087		Aerobic	Mesophilic		0.814084	0.815444	0.849814	0.413117	392	497	0.846124	0.482743	268	311	39
bxe	9731138	8702		Aerobic	Mesophilic		0.808481	0.806456	0.839254	0.342103	892	1176	0.851674	0.380805	620	738	121
cco	2099413	1989		Aerobic	Mesophilic		0.803807	0.808658	0.840804	0.315887	391	487	0.837929	0.393754	240	273	34
ccv	1971264	1934		Aerobic	Mesophilic		0.795354	0.798609	0.826147	0.283609	432	547	0.848707	0.455489	273	313	47
cha	1714951	1687		Anaerobic	Mesophilic		0.801988	0.804079	0.828059	0.327124	423	535	0.839057	0.431609	261	303	35
cjd	1845106	1731		Aerobic	Mesophilic		0.793827	0.79693	0.823077	0.265251	444	559	0.844134	0.366908	322	368	48
cjj	1699052	1758		Aerobic	Mesophilic		0.797867	0.796162	0.831151	0.303473	450	570	0.853907	0.429235	318	363	52
cjr	1777831	1838		Aerobic	Mesophilic		0.798446	0.798907	0.827306	0.308009	436	553	0.855632	0.442179	317	362	51
cju	1628115	1626		Aerobic	Mesophilic		0.795988	0.797376	0.82739	0.28706	440	557	0.852572	0.438135	313	358	49
cps	5373180	4910		Facultative	Psychrophilic		0.793374	0.794362	0.816434	0.358904	687	936	0.848274	0.443164	510	622	98
csa	3696649	3298		Facultative	Mesophilic		0.796277	0.796816	0.822795	0.354962	656	886	0.848141	0.417623	496	595	97
cvi	4751080	4405		Facultative	Mesophilic		0.780565	0.793743	0.814786	0.30311	710	970	0.84918	0.438149	532	647	111
dde	3730232	3258		Anaerobic	Mesophilic		0.810549	0.814556	0.845426	0.380905	543	710	0.850105	0.466688	341	405	62
dno	1389350	1280		Anaerobic	Mesophilic		0.805208	0.80928	0.83083	0.382085	360	459	0.822455	0.40017	216	253	32
dps	3659634	3234		Anaerobic	Psychrophilic		0.800472	0.808504	0.836435	0.320082	513	661	0.84815	0.431521	353	414	60
dvu	3773159	3536		Anaerobic	Mesophilic		0.809458	0.805367	0.839966	0.370626	509	658	0.854555	0.489968	325	381	57
eba	4727255	4579		Facultative	Mesophilic		0.790933	0.800541	0.832753	0.287659	620	813	0.864082	0.476423	437	511	86
eca	5064019	4472		Facultative	Mesophilic		0.790008	0.799836	0.806728	0.3865	754	1066	0.843775	0.443404	566	703	135
eci	5179971	5162		Facultative	Mesophilic		0.784313	0.794988	0.807441	0.351353	786	1107	0.843599	0.462982	597	750	131
ecp	4938920	4619		Facultative	Mesophilic		0.78659	0.795356	0.807598	0.376454	772	1097	0.844853	0.465836	598	752	134
ecv	5497653	4853		Facultative	Mesophilic		0.783863	0.793618	0.801655	0.359957	784	1107	0.845739	0.463977	594	746	132
ecw	5249288	4991		Facultative	Mesophilic		0.78788	0.79466	0.807224	0.384913	783	1109	0.843045	0.451958	599	751	135
ecx	4643538	4377		Facultative	Mesophilic		0.784097	0.789833	0.805512	0.355969	793	1116	0.844572	0.44322	610	762	134
fta	1890909	1581		Aerobic	Mesophilic		0.807795	0.80983	0.837423	0.367016	486	627	0.844766	0.43386	329	388	54
ftf	1892616	1605		Aerobic	Mesophilic		0.81429	0.814699	0.844592	0.383141	503	643	0.843027	0.453422	314	373	49
fth	1895727	1555		Aerobic	Mesophilic		0.794089	0.80227	0.831621	0.286213	480	614	0.836687	0.396639	313	368	51
ftl	1895994	1754		Aerobic	Mesophilic		0.81326	0.816614	0.837818	0.356853	511	651	0.840929	0.415847	328	386	49
ftn	1910031	1719		Aerobic	Mesophilic		0.810552	0.809755	0.840443	0.361017	524	676	0.839138	0.424482	345	411	57
ftw	1898476	1634		Aerobic	Mesophilic		0.805218	0.812952	0.838152	0.349503	504	651	0.84377	0.45165	336	398	56
gme	4011182	3534		Anaerobic	Mesophilic		0.798998	0.79937	0.836344	0.327786	544	706	0.850796	0.461069	367	436	68
gox	2922384	2664		Aerobic	Mesophilic		0.797846	0.805187	0.832467	0.331582	550	718	0.855321	0.451954	397	466	68
gsu	3814128	3432		Anaerobic	Mesophilic		0.78982	0.796933	0.823508	0.283038	508	657	0.848031	0.421499	348	406	66
gur	5136364	4358		Aerobic	Mesophilic		0.79685	0.802258	0.830684	0.312004	561	728	0.84366	0.42356	375	448	73
hac	1557588	1619		Aerobic	Mesophilic		0.788316	0.797383	0.826889	0.284761	409	522	0.84305	0.442467	278	324	49
har	3424307	3295		Anaerobic	Mesophilic		0.795763	0.79371	0.823337	0.302847	581	757	0.855036	0.463434	401	477	75
hch	7215267	6773		Facultative	Mesophilic		0.794291	0.805425	0.825665	0.345014	709	963	0.854299	0.44393	525	631	105
hdu	1698955	1717		Anaerobic	Mesophilic		0.78851	0.798241	0.818913	0.374521	383	511	0.833746	0.510736	241	290	35
hip	1813033	1613		Facultative	Mesophilic		0.793257	0.796332	0.815577	0.361902	473	633	0.833427	0.431358	305	367	42
hiq	1887192	1661		Facultative	Mesophilic		0.805809	0.808966	0.837037	0.366526	453	588	0.838791	0.447782	267	313	36
hit	1914490	1792		Facultative	Mesophilic		0.789884	0.794832	0.814098	0.363348	488	657	0.833944	0.43057	321	387	53
hne	3705021	3505		Aerobic	Mesophilic		0.795644	0.797198	0.842101	0.308647	585	763	0.850339	0.402304	425	498	72
hpa	1605736	1539		Aerobic	Mesophilic		0.790928	0.800097	0.834677	0.288982	427	544	0.846679	0.470036	286	335	50
hso	2012878	1798		Facultative	Mesophilic		0.796235	0.799063	0.82542	0.353949	507	676	0.829364	0.402731	331	399	46
ilo	2839318	2628		Aerobic	Mesophilic		0.786151	0.792853	0.806956	0.331227	582	788	0.854759	0.462639	448	535	85
jan	4404049	4283		Aerobic	Mesophilic		0.793602	0.800446	0.832542	0.360216	677	922	0.84456	0.427963	480	586	97
lip	1719014	1340		Facultative	Mesophilic		0.809756	0.811341	0.836495	0.310268	350	427	0.84354	0.446648	216	244	24
lpf	3405519	2934		Aerobic	Mesophilic		0.802927	0.804925	0.844732	0.334384	549	710	0.844188	0.40192	383	453	64
lpn	3397754	2943		Aerobic	Mesophilic		0.802288	0.807009	0.846439	0.335271	560	723	0.848089	0.424659	386	457	65
lpp	3635495	3166		Aerobic	Mesophilic		0.802288	0.804495	0.846039	0.335317	560	723	0.851457	0.442739	387	458	65
mag	4967148	4561		Aerobic	Mesophilic		0.802754	0.808246	0.836776	0.333284	600	782	0.852635	0.442513	388	456	70
maq	4779762	4272		Facultative	Mesophilic		0.792392	0.796434	0.82405	0.307573	646	854	0.851038	0.43219	464	551	85
mca	3304561	2956		Aerobic	Thermophilic		0.793666	0.795458	0.829421	0.334166	548	728	0.840365	0.399877	382	453	75
mfa	2971517	2753		Aerobic	Mesophilic		0.799186	0.802103	0.840076	0.294234	503	641	0.857799	0.409326	357	405	70
mmr	3368780	3063		Facultative	Mesophilic		0.79406	0.795548	0.834138	0.329522	574	757	0.849062	0.471672	404	486	67
mmw	5100344	4439		Aerobic	Mesophilic		0.799278	0.804484	0.826994	0.31774	756	997	0.844129	0.379289	531	637	100
mpt	4643639	4449		Facultative	Mesophilic		0.80296	0.80623	0.831467	0.326272	659	862	0.853703	0.434577	460	546	86
msu	2314078	2370		Anaerobic	Mesophilic		0.794361	0.794744	0.819005	0.379994	558	764	0.833366	0.415009	382	466	69
mxa	9139763	7316		Aerobic	Mesophilic		0.79348	0.798232	0.830186	0.345936	629	848	0.852615	0.459541	442	533	87
ngo	2153922	2002		Aerobic	Mesophilic		0.793853	0.787306	0.820084	0.33657	470	615	0.849322	0.420559	356	413	68
nha	5011522	4326		Aerobic	Mesophilic		0.7762	0.785471	0.823282	0.291562	567	765	0.842764	0.417351	426	514	83
nis	1877931	1843		Anaerobic	Thermophilic		0.780298	0.782635	0.806543	0.266801	436	565	0.846099	0.440701	312	365	52
nmc	2194961	1917		Aerobic	Mesophilic		0.801302	0.802756	0.826316	0.342617	504	655	0.853857	0.449923	368	428	70
nmu	3234309	2805		Aerobic	Mesophilic		0.796906	0.800121	0.826252	0.2985	535	690	0.841186	0.375668	373	432	77
nwi	3402093	3122		Facultative	Mesophilic		0.784074	0.790411	0.837297	0.310841	531	709	0.841059	0.440636	381	463	74
pat	5187005	4281		Aerobic	Mesophilic		0.799268	0.79946	0.825201	0.336903	747	997	0.855772	0.46596	549	664	101
pau	6537648	5892		Aerobic	Mesophilic		0.795551	0.805848	0.833061	0.328678	767	1031	0.859071	0.465341	547	657	105
pca	3665893	3352		Anaerobic	Mesophilic		0.800066	0.801316	0.833871	0.386114	534	713	0.852745	0.477709	378	453	80
pde	5236194	5077		Aerobic	Mesophilic		0.785615	0.793586	0.819493	0.343689	716	989	0.846288	0.451292	525	646	117
pfl	7074893	6108		Aerobic	Mesophilic		0.802953	0.806704	0.82711	0.356984	806	1084	0.855336	0.448531	562	679	106
pfo	6438405	5722		Aerobic	Mesophilic		0.802922	0.806693	0.831427	0.345836	763	1017	0.851017	0.397522	540	643	104
pha	3850272	3485		Aerobic	Psychrophilic		0.774182	0.783696	0.802651	0.284005	677	923	0.84574	0.41058	512	620	101
pin	4559598	3545		Anaerobic	Psychrophilic		0.79312	0.796505	0.813483	0.380756	681	937	0.838118	0.413633	500	619	107
pla	3914745	3636		Aerobic	Mesophilic		0.801312	0.800566	0.844468	0.343754	607	796	0.857518	0.419892	450	527	84
plu	5688987	4683		Facultative	Mesophilic		0.790468	0.798989	0.816745	0.370219	737	1027	0.843711	0.459461	503	625	120
pna	5366143	4929		Aerobic	Mesophilic		0.801158	0.8055	0.845997	0.310007	717	936	0.844784	0.388446	475	568	85
pnu	2159490	2077		Aerobic	Mesophilic		0.789258	0.795062	0.833656	0.303959	493	645	0.854766	0.462316	357	419	66
pol	5898676	5453		Aerobic	Mesophilic		0.792452	0.803507	0.833022	0.281778	725	949	0.848565	0.371521	515	611	91
ppd	4241119	3804		Anaerobic	Mesophilic		0.801036	0.806666	0.835594	0.320525	509	655	0.850816	0.470195	354	418	68
ppf	5959964	5250		Aerobic	Mesophilic		0.799677	0.807103	0.828825	0.316531	764	1010	0.84987	0.417856	530	638	91
ppr	6403280	5489		Facultative	Psychrophilic		0.79098	0.801867	0.817626	0.372743	730	1013	0.855981	0.478457	563	690	118
prw	2995049	2385		Aerobic	Mesophilic		0.797523	0.800117	0.828236	0.340336	570	751	0.858946	0.457137	438	515	77
psb	6093698	5089		Aerobic	Mesophilic		0.802807	0.807221	0.827863	0.356561	731	979	0.857071	0.431945	527	628	105
psp	6112448	5172		Aerobic	Mesophilic		0.803442	0.805273	0.83421	0.339906	765	1014	0.846461	0.36438	525	625	103
pub	1308759	1354		Aerobic	Mesophilic		0.797176	0.805473	0.844572	0.30896	462	587	0.851631	0.365327	335	380	57
reh	7416678	6626		Facultative	Mesophilic		0.801672	0.805446	0.846361	0.345743	808	1080	0.847434	0.405751	588	712	116
ret	6530228	5963		Aerobic	Mesophilic		0.80235	0.80674	0.832935	0.389885	794	1091	0.856812	0.483633	592	721	120
reu	7255290	6446		Facultative	Mesophilic		0.791744	0.797863	0.828369	0.287224	780	1031	0.847721	0.414369	539	649	104
rfr	4969784	4417		Facultative	Mesophilic		0.792598	0.798775	0.819235	0.322732	691	923	0.851705	0.431178	498	597	96
rle	7751309	7143		Aerobic	Mesophilic		0.802398	0.810838	0.83916	0.399951	814	1120	0.858968	0.476706	606	740	129
rme	6913352	6477		Facultative	Mesophilic		0.797793	0.801415	0.831067	0.328071	734	978	0.845438	0.431423	530	645	95
rpa	5467640	4820		Facultative	Mesophilic		0.809001	0.811741	0.854756	0.358652	718	944	0.855112	0.446088	471	562	91
rpb	5331656	4683		Facultative	Mesophilic		0.79955	0.801557	0.846088	0.314887	681	893	0.84497	0.409969	441	528	88
rpc	5513844	4886		Facultative	Mesophilic		0.790491	0.795852	0.836007	0.328732	645	864	0.848825	0.45516	434	524	89
rpd	4892717	4397		Facultative	Mesophilic		0.80243	0.802041	0.838717	0.348983	677	892	0.850011	0.404641	460	545	93
rpe	5505494	4878		Facultative	Mesophilic		0.796226	0.800679	0.841325	0.323729	691	917	0.844752	0.439301	441	531	86
rrj	1268188	1384		Aerobic	Mesophilic		0.808202	0.805296	0.860076	0.393674	218	263	0.733997	0.09957	90	101	3
rru	4406557	3838		Facultative	Mesophilic		0.786923	0.798875	0.813456	0.319662	666	905	0.841535	0.446504	449	552	84
rsh	4489380	4131		Facultative	Mesophilic		0.800905	0.804125	0.83437	0.396069	676	929	0.836398	0.420568	454	560	94
rsp	4603060	4242		Facultative	Mesophilic		0.796591	0.806293	0.829742	0.365902	732	1003	0.83373	0.416931	475	592	98
rsq	4557127	4333		Facultative	Mesophilic		0.794346	0.796352	0.82297	0.395529	664	922	0.833619	0.444975	448	561	93
sat	3179300	3166		Anaerobic	Mesophilic		0.803595	0.808797	0.851385	0.27459	492	612	0.862431	0.428316	339	380	56
saz	4306142	3645		Facultative	Mesophilic		0.776028	0.788337	0.80468	0.319206	683	950	0.84803	0.455828	521	641	107
sbl	5342896	4489		Facultative	Mesophilic		0.772198	0.778122	0.797787	0.308712	665	923	0.842871	0.412687	516	629	107
sbm	5312910	4394		Facultative	Mesophilic		0.779351	0.787328	0.805276	0.327905	672	933	0.844562	0.431696	510	626	107
sbo	4646520	4281		Facultative	Mesophilic		0.782773	0.783529	0.809212	0.343144	726	1011	0.840171	0.433474	536	665	118
scl	13033779	9381		Aerobic	Mesophilic		0.807801	0.811196	0.836615	0.367703	698	923	0.850829	0.421929	493	591	89
sde	5057531	4007		Aerobic	Mesophilic		0.810075	0.809741	0.838222	0.354292	614	789	0.854523	0.387742	425	490	74
sdn	4545906	3754		Facultative	Mesophilic		0.772872	0.783884	0.808249	0.322849	643	898	0.843936	0.416448	506	617	109
sdy	4560911	4501		Facultative	Mesophilic		0.787088	0.794428	0.808441	0.381204	692	975	0.832607	0.431812	507	636	120
sec	4944000	4627		Facultative	Mesophilic		0.790563	0.800786	0.813841	0.366609	779	1085	0.850515	0.457517	591	729	124
sfr	4845257	4029		Facultative	Mesophilic		0.77402	0.79562	0.805471	0.307864	664	920	0.84812	0.452173	508	621	105
sfv	4574284	4114		Facultative	Mesophilic		0.792309	0.798666	0.81194	0.394023	745	1050	0.849305	0.461402	570	706	132
sgl	4292502	2516		Aerobic	Mesophilic		0.77891	0.788336	0.801237	0.308019	535	724	0.839451	0.459	383	467	71
she	4706287	3924		Facultative	Mesophilic		0.779376	0.792946	0.81297	0.330563	662	915	0.842579	0.408232	504	614	105
shm	4799109	4014		Facultative	Mesophilic		0.776555	0.788365	0.802703	0.321983	661	915	0.842658	0.415816	506	616	106
shn	5251146	4360		Facultative	Mesophilic		0.778561	0.783632	0.807778	0.323504	673	930	0.840431	0.404132	508	620	107
shw	4708380	4044		Facultative	Mesophilic		0.781248	0.794014	0.809866	0.329759	658	906	0.845683	0.428512	505	612	107
slo	4602594	3859		Facultative	Mesophilic		0.771064	0.790216	0.798292	0.309567	668	934	0.85023	0.452284	516	631	110
spc	4659220	3972		Facultative	Mesophilic		0.77571	0.790619	0.80423	0.310221	655	903	0.844028	0.410431	504	611	107
spe	5495657	4942		Facultative	Mesophilic		0.777264	0.797877	0.80355	0.34087	794	1128	0.853923	0.490964	617	770	134
spt	4585229	4091		Facultative	Mesophilic		0.792791	0.8001	0.812582	0.374145	774	1079	0.848775	0.456819	586	724	124
sse	5517674	4497		Facultative	Psychrophilic		0.77472	0.790849	0.798481	0.331171	672	939	0.849238	0.458674	508	623	111
ssn	5055316	4470		Facultative	Mesophilic		0.790036	0.800882	0.814452	0.374965	770	1080	0.850031	0.47089	582	722	128
sun	2562277	2438		Facultative	Mesophilic		0.792994	0.797924	0.812004	0.301	466	600	0.84569	0.414127	330	386	54
swi	5915246	5345		Aerobic	Mesophilic		0.780886	0.789913	0.819294	0.253618	650	857	0.84227	0.384887	465	557	83
tbd	2909809	2827		Facultative	Mesophilic		0.798489	0.803453	0.831768	0.337547	516	674	0.85382	0.443589	370	431	74
tcx	2427734	2196		Anaerobic	Mesophilic		0.790802	0.802	0.82798	0.291406	488	629	0.845407	0.393505	315	362	47
vco	4132319	3875		Facultative	Mesophilic		0.782264	0.789351	0.804142	0.348699	688	959	0.843817	0.438898	526	649	109
vvy	5260086	5023		Facultative	Mesophilic		0.788535	0.795999	0.808828	0.351449	737	1017	0.853391	0.446883	579	702	122
wsu	2110355	2043		Aerobic	Mesophilic		0.799142	0.789779	0.82566	0.340322	451	582	0.851951	0.459587	315	366	55
xau	5625098	5035		Facultative	Mesophilic		0.80044	0.802608	0.843484	0.318656	663	868	0.852412	0.393419	484	570	90
xcb	5148708	4271		Aerobic	Mesophilic		0.803699	0.813525	0.839421	0.333418	724	954	0.860644	0.477014	498	596	94
xcv	5420152	4726		Aerobic	Mesophilic		0.807624	0.811721	0.837703	0.354336	723	956	0.860274	0.489434	495	593	95
xom	4940217	4372		Aerobic	Mesophilic		0.795759	0.80232	0.827994	0.315284	671	888	0.858515	0.474591	474	563	91
xoo	4941439	4065		Aerobic	Mesophilic		0.797409	0.805616	0.829907	0.306176	658	864	0.855193	0.474016	443	529	85
ypa	4879836	4361		Facultative	Mesophilic		0.787319	0.793502	0.806777	0.342509	752	1039	0.852066	0.467255	548	674	115
ypg	4687014	4040		Facultative	Mesophilic		0.783724	0.790566	0.808009	0.329311	706	970	0.846284	0.449668	519	639	107
ypi	4935125	4324		Facultative	Mesophilic		0.783577	0.795525	0.806322	0.336799	753	1045	0.846707	0.44098	557	686	116
ypm	4803217	4137		Facultative	Mesophilic		0.782342	0.788387	0.804462	0.32253	728	1004	0.848505	0.448505	535	657	112
ypn	4646286	4091		Facultative	Mesophilic		0.785573	0.800662	0.806801	0.336701	747	1029	0.848091	0.444806	544	668	112
ypp	4725862	4068		Facultative	Mesophilic		0.779772	0.790001	0.809447	0.309743	757	1045	0.849969	0.463095	549	674	115
yps	4840898	4038		Facultative	Mesophilic		0.78423	0.798929	0.809316	0.336304	776	1072	0.850914	0.458203	566	696	118
zmo	2056363	1736		Anaerobic	Mesophilic		0.797992	0.798254	0.828046	0.297196	479	613	0.836556	0.360156	331	385	52
baf	1201674	1209		Aerobic	Mesophilic		0.773946	0.775194	0.902453	0.399709	90	104	0.707483	0.351864	39	42	2
lbj	3876235	2880		Aerobic	Mesophilic		0.814841	0.810925	0.853924	0.35164	507	640	0.853713	0.386224	344	391	63
lbl	3931782	2945		Aerobic	Mesophilic		0.815815	0.814869	0.85225	0.367975	508	642	0.853062	0.378983	346	393	64
lic	4627366	3667		Aerobic	Mesophilic		0.813996	0.81725	0.853872	0.312265	556	693	0.851209	0.352315	341	385	63
tde	2843201	2767		Anaerobic	Mesophilic		0.833477	0.829272	0.867363	0.384638	354	422	0.831526	0.403493	192	213	24
